# Supplementary material for: The effects of CYP2B6 inactivators on the metabolism of ciprofol
Source: PLoS One. 2024 Jul 29;19(7):e0307995. doi: 10.1371/journal.pone.0307995 (PMC11285948; doi:10.1371/journal.pone.0307995)
Supplement: S1 Raw data — (XLSX) [file pone.0307995.s002.xlsx]

## Sheet: Standard curve equations
Liver microsomes					Plasma of rats
theoretical consideration (μg/ml)	A1	A2	A1/A2		theoretical consideration (ng/ml)	A1	A2	A1/A2
1	10788.8	264680	0.0407618		15	936.97	32997.9	0.0283948
2.5	47037.2	272409	0.172671		30	1770.84	29123	0.0608055
5	113970	252713	0.450987		60	3405.11	30281.6	0.112448
10	248685	256741	0.968621		120	7040.48	29800	0.236258
25	610279	238505	2.55877		250	14084.1	30171	0.46681
50	1.11067e+06	211404	5.25378		500	27055.5	27333.6	0.989824
100	1.98444e+06	195926	10.1286		1000	52158.7	28323.5	1.84153
					2000	107754	28842.4	3.73594
	y=0.103x-0.0651
						y=0.00197x+0.000505

## Sheet: Method Validation
Ciprofol in liver microsomes
Absolute recovery (n=5, %)															Intra-batch precision (n=5, %)
acetonitrile	A1	A2	A1/A2	calculated concentration (μg/mL)	liver microsome	A1	A2	A1/A2	calculated concentration (μg/mL)	Absolute recovery	mean	SD	RSD		liver microsome	calculated concentration (μg/mL)	mean	SD	RSD	RE
L1	105376	488119	0.215881	2.72798	L1	100333	484777	0.206967	2.64142	95.2139	92.4169	7.24573	7.84026		L1	2.64142	2.60548	0.152841	5.86614	104.219
L2	104530	457231	0.228616	2.85161	L2	106380	497945	0.213638	2.70619	101.769					L2	2.70619
L3	98011.3	466754	0.209985	2.67073	L3	81283.9	463242	0.175467	2.33561	82.9331					L3	2.33561
L4	102182	486188	0.21017	2.67253	L4	89743.6	424550	0.211385	2.68432	87.8269					L4	2.68432
L5	103204	514960	0.200412	2.57779	L5	97363.8	466152	0.208867	2.65987	94.3411					L5	2.65987
M1	492746	485292	1.01536	10.4899	M1	451412	443229	1.01846	10.52	91.6115	90.5895	5.15512	5.69064		M1	10.52	10.3491	0.366074	3.53726	103.491
M2	499308	481729	1.03649	10.6951	M2	429852	436994	0.983657	10.1821	86.0896					M2	10.1821
M3	478282	454740	1.05177	10.8434	M3	442581	437225	1.01225	10.4597	92.5357					M3	10.4597
M4	481353	464287	1.03676	10.6976	M4	470193	450222	1.04436	10.7714	97.6817					M4	10.7714
M5	479508	485371	0.987921	10.2235	M5	407720	431199	0.94555	9.81214	85.0289					M5	9.81214
H1	2.40751e+06	321860	7.48001	73.2535	H1	2.31455e+06	306723	7.54608	73.8949	96.1387	91.0889	6.18498	6.79005		H1	73.8949	72.4615	3.47827	4.80016	96.6153
H2	2.71742e+06	309700	8.77437	85.8201	H2	2.22398e+06	303317	7.3322	71.8185	81.8417					H2	71.8185
H3	2.6948e+06	318399	8.46358	82.8027	H3	2.38628e+06	320412	7.44754	72.9383	88.5515					H3	72.9383
H4	2.50727e+06	307427	8.15568	79.8134	H4	2.30463e+06	294665	7.82117	76.5657	91.9177					H4	76.5657
H5	2.41142e+06	309701	7.78628	76.227	H5	2.33895e+06	341693	6.84517	67.09	96.9948					H5	67.09
Inter-batch precision (n=5, %)
batch-1					batch-2				batch-3
QC	A1	A2	A1/A2	calculated concentration (μg/mL)	A1	A2	A1/A2	calculated concentration (μg/mL)	A1	A2	A1/A2	calculated concentration (μg/mL)	mean	SD	RSD	RE
L1	100333	484777	0.206967	2.64142	70138.3	380823	0.184176	2.42015	82694.3	419346	0.197198	2.54659	2.53346	0.065974	2.6	101.34
L2	101106	488689	0.206892	2.6407	71542.4	367335	0.194761	2.52292	80539.8	433391	0.185836	2.43627
L3	95379.8	477945	0.199562	2.56954	70160.4	379786	0.184737	2.4256	87228.7	453217	0.192466	2.50064
L4	96283.9	483242	0.199246	2.56646	76495.1	398771	0.191827	2.49444	87925.1	440807	0.199464	2.56858
L5	94743.6	460550	0.205718	2.62931	74587.9	369306	0.201968	2.59289	84787.7	453693	0.186883	2.44644
M1	411412	443229	0.928216	9.64384	334913	361238	0.927124	9.63324	381177	389118	0.979591	10.1426	10.171	0.227027	2.23	101.71
M2	422852	446994	0.945991	9.81641	321836	340791	0.944378	9.80076	403668	413815	0.975478	10.1027
M3	458694	474877	0.965922	10.0099	358280	351336	1.01976	10.5327	420728	405431	1.03773	10.7071
M4	402581	437225	0.920764	9.57149	367078	347294	1.05697	10.8938	401588	396186	1.01363	10.4731
M5	460193	450222	1.02215	10.5558	360112	361491	0.996186	10.3037	428697	427053	1.00385	10.3782
H1	3.11455e+06	416723	7.47392	73.1944	3.31058e+06	390247	8.4833	82.9942	3.25861e+06	439009	7.42266	72.6967	76.0209	2.84109	3.73	101.36
H2	2.88398e+06	403317	7.15066	70.0559	3.04072e+06	407633	7.45946	73.054	3.74861e+06	459648	8.1554	79.8107
H3	3.23091e+06	459578	7.03015	68.8859	3.23267e+06	391866	8.24943	80.7236	3.17489e+06	407844	7.78456	76.2103
H4	2.98628e+06	400412	7.45802	73.04	2.96021e+06	355654	8.3233	81.4408	3.36664e+06	442118	7.61479	74.5621
H5	3.66463e+06	444665	8.24132	80.6448	2.90875e+06	374609	7.76477	76.0181	3.28282e+06	417446	7.86405	76.9821
Matrix Effect (n=5, %)
QC	ARLMs	Astandard	Matrix Effect	Mean	SD	RSD
L1	74922.4	84650.8	88.5076	92.0725	6.32369	6.86816
L2	70416.9	80394.7	87.589
L3	82892.1	95872.1	86.4611
L4	73629.5	73637.5	99.9891
L5	76258.7	77961.6	97.8158
M1	349646	357643	97.7642	103.628	6.08914	5.87598
M2	352169	338820	103.94
M3	353218	328374	107.566
M4	332690	341328	97.4691
M5	334943	300669	111.399
H1	2.06031e+06	2.21722e+06	92.9228	94.9665	9.32044	9.81445
H2	2.23716e+06	2.28151e+06	98.0562
H3	2.47438e+06	2.91446e+06	84.9
H4	2.38155e+06	2.65545e+06	89.6855
H5	2.80363e+06	2.56583e+06	109.268
Room - Temperature for 8 h
QC	A1	A2	A1/A2	calculated concentration (μg/mL)	mean	SD	RSD
L1	74922.4	364059	0.205797	2.63007	2.53171	0.187519	7.40683
L2	70416.9	367886	0.19141	2.49038
L3	82892.1	428296	0.193539	2.51106
L4	73629.5	439011	0.167717	2.26036
L5	76258.7	346838	0.219868	2.76668
M1	349646	370312	0.944193	9.79897	10.1464	0.623637	6.1464
M2	352169	374387	0.940654	9.7646
M3	353218	336417	1.04994	10.8256
M4	332690	317219	1.04877	10.8143
M5	334943	365525	0.916334	9.52848
H1	2.06031e+06	282755	7.28653	71.375	70.4257	3.11886	4.42858
H2	2.23716e+06	300175	7.45287	72.99
H3	2.47438e+06	351184	7.04581	69.038
H4	2.38155e+06	355504	6.69908	65.6717
H5	2.80363e+06	375851	7.45943	73.0537
Autosampler for 24 h
QC	A1	A2	A1/A2	calculated concentration (μg/mL)	mean	SD	RSD
L1	90382.3	418710	0.215859	2.72776	2.54351	0.112148	4.40917
L2	90022.3	453512	0.1985	2.55923
L3	92213.1	480747	0.191812	2.49429
L4	86897.7	451100	0.192635	2.50228
L5	91051.3	490574	0.185602	2.434
M1	327197	375935	0.870355	9.08209	9.8169	0.439876	4.4808
M2	389462	408859	0.952558	9.88017
M3	331449	333957	0.992492	10.2679
M4	382118	400581	0.95391	9.8933
M5	392158	408120	0.960888	9.96105
H1	2.21651e+06	335102	6.61443	64.8498	72.0676	4.83429	6.708
H2	2.54015e+06	342935	7.4071	72.5456
H3	2.47401e+06	337532	7.3297	71.7941
H4	2.60534e+06	350968	7.42329	72.7028
H5	2.61789e+06	326633	8.01479	78.4455
Ciprofol in rat plasma
Absolute recovery (n=5, %)															Intra-batch precision (n=5, %)
acetonitrile	A1	A2	A1/A2	calculated concentration (ng/mL)	liver microsome	A1	A2	A1/A2	calculated concentration (ng/mL)	Absolute recovery	mean	SD	RSD		liver microsome	calculated concentration (ng/mL)	mean	SD	RSD	RE
L1	1934.4	31323.9	0.0617547	32.1184	L1	1950.15	31949.5	0.0610385	31.7428	98.8306	93.176	5.93829	6.37319		L1	31.7428	30.5985	1.61055	5.26349	101.995
L2	1825.52	30541.3	0.0597722	31.0788	L2	1998.36	33436.7	0.0597657	31.0753	99.989					L2	31.0753
L3	1934.37	31293.9	0.0618132	32.149	L3	1614.35	30206.5	0.0534437	27.7602	86.3485					L3	27.7602
L4	1990.9	29947.2	0.0664802	34.5963	L4	1892.13	31381.9	0.0602935	31.3521	90.6227					L4	31.3521
L5	1963.2	29630.3	0.0662565	34.479	L5	1920.21	32142.8	0.0597401	31.0619	90.0893					L5	31.0619
M1	13638.4	30439.7	0.448045	234.683	M1	14196.6	30783.5	0.461175	241.568	102.934	98.6558	5.74276	5.82101		M1	241.568	240.365	6.55966	2.72905	96.1458
M2	15662.4	30875.4	0.507277	265.743	M2	14479.5	31812.6	0.455149	238.408	89.7138					M2	238.408
M3	14187.7	31491.9	0.450521	235.981	M3	13262	30187.5	0.439323	230.109	97.5116					M3	230.109
M4	13936.7	29242.8	0.476587	249.649	M4	14491.7	30783.1	0.47077	246.599	98.7781					M4	246.599
M5	13346.4	29755.9	0.448531	234.938	M5	14024.9	29968.7	0.467984	245.139	104.342					M5	245.139
H1	95637.8	30600.9	3.12532	1638.6	H1	92558.2	29823.4	3.10354	1627.18	99.303	96.8375	4.03448	4.16623		H1	1627.18	1594.18	50.67	3.17843	99.6364
H2	103918	31839.3	3.26382	1711.23	H2	93231.4	30166.7	3.09054	1620.36	94.6899					H2	1620.36
H3	92147.5	29243.4	3.15106	1652.1	H3	86561.8	30134.2	2.87254	1506.05	91.1598					H3	1506.05
H4	96988.5	31073.3	3.12128	1636.49	H4	91294.9	29986.7	3.04451	1596.23	97.54					H4	1596.23
H5	88223.1	28959.8	3.0464	1597.22	H5	96907.3	31342.1	3.09192	1621.09	101.495					H5	1621.09
Inter-batch precision (n=5, %)
batch-1					batch-2				batch-3
QC	A1	A2	A1/A2	calculated concentration (ng/mL)	A1	A2	A1/A2	calculated concentration (ng/mL)	A1	A2	A1/A2	calculated concentration (ng/mL)	mean	SD	RSD	RE
L1	1950.15	31949.5	0.0610385	31.7428	1372.46	22126.5	0.0620277	32.2615	1365.02	21312.3	0.0640486	33.3212	31.764	1.04637	0.032942	105.88
L2	1998.36	33436.7	0.0597657	31.0753	1307.47	22302.9	0.0586233	30.4763	1143.79	19842.5	0.0576436	29.9626
L3	1614.35	30206.5	0.0534437	27.7602	1354.83	21062.2	0.0643252	33.4663	1267.64	20789.3	0.0609759	31.7099
L4	1892.13	31381.9	0.0602935	31.3521	1393.57	21198.2	0.0657397	34.208	1157.87	20022.9	0.0578275	30.059
L5	1920.21	32142.8	0.0597401	31.0619	1342.31	21352.3	0.0628651	32.7006	1364.64	20119.9	0.0678257	35.3019
M1	14196.6	30783.5	0.461175	241.568	9981.06	22192.8	0.449744	235.573	9616.75	21533.4	0.446596	233.923	247.132	10.4609	0.0423291	98.8529
M2	14479.5	31812.6	0.455149	238.408	11556.3	22249.9	0.519385	272.092	9279.21	19695.7	0.47113	246.788
M3	13262	30187.5	0.439323	230.109	10764.1	21203.3	0.507662	265.945	10091.7	21026.7	0.479948	251.412
M4	14491.7	30783.1	0.47077	246.599	10835.5	20560.1	0.527018	276.095	8770.55	19411.3	0.451828	236.666
M5	14024.9	29968.7	0.467984	245.139	9683.52	20603	0.470006	246.199	9523.67	20745.2	0.459078	240.468
H1	92558.2	29823.4	3.10354	1627.18	70796.7	22453.1	3.1531	1653.17	66849.5	21493.2	3.11027	1630.71	1619.78	38.1168	0.0235321	101.236
H2	93231.4	30166.7	3.09054	1620.36	65045.5	21555.1	3.01765	1582.14	72582.4	22676.7	3.20074	1678.15
H3	88561.8	30134.2	2.93891	1540.85	68013.4	23345.7	2.91332	1527.43	66657.8	21299.9	3.12949	1640.79
H4	91294.9	29986.7	3.04451	1596.23	62361	20938.9	2.97824	1561.47	72377.2	22716.9	3.18605	1670.45
H5	96907.3	31342.1	3.09192	1621.09	64689.1	20573	3.14436	1648.59	61431.2	18968.2	3.23864	1698.03
Matrix Effect (n=5, %)
QC	Aplasma	Astandard	Matrix Effect	Mean	SD	RSD
L1	1840.45	1934.4	95.1432	94.8506	6.8808	7.25436
L2	1899.02	1825.52	104.026
L3	1791.28	1934.37	92.6028
L4	1937.59	1990.9	97.3225
L5	1671.82	1963.2	85.1582
M1	13609.6	13638.4	99.7893	100.623	7.73181	7.68394
M2	13893.2	15662.4	88.7039
M3	14127.2	14187.7	99.5731
M4	14993.2	13936.7	107.581
M5	14343.1	13346.4	107.468
H1	89156.9	95637.8	93.2235	96.0672	6.34501	6.60476
H2	91012.5	103918	87.5814
H3	92946.6	92147.5	100.867
H4	92192.4	96988.5	95.055
H5	91407	88223.1	103.609
Room - Temperature for 8 h
QC	A1	A2	A1/A2	calculated concentration (ng/mL)	mean	SD	RSD
L1	1719.2	30268.4	0.0567987	29.5195	29.2738	2.18002	7.44699
L2	1855.5	29951.1	0.061951	32.2213
L3	1540.16	29572.8	0.0520805	27.0453
L4	1757.15	30101.5	0.0583742	30.3457
L5	1564.13	29823.2	0.0524467	27.2374
M1	12795.4	30409.5	0.420769	220.38	227.314	5.60004	2.46357
M2	12749.6	29454	0.432867	226.723
M3	12951.3	29644.1	0.436894	228.835
M4	13310	29586.5	0.449869	235.639
M5	12318.4	28676.2	0.429567	224.993
H1	86787.8	30331.3	2.86133	1500.17	1464.24	98.792	6.74699
H2	83891.3	30083.2	2.78864	1462.05
H3	75673.3	30105	2.51364	1317.85
H4	94824.4	31245.1	3.03485	1591.16
H5	83439.1	30170.7	2.76557	1449.95
Autosampler for 24 h
QC	A1	A2	A1/A2	calculated concentration (ng/mL)	mean	SD	RSD
L1	1930.15	30754	0.062761	32.646	31.4763	1.85504	5.89343
L2	2043.12	33269.4	0.0614113	31.9383
L3	1768.67	30721.6	0.0575708	29.9244
L4	2010.95	31095.7	0.0646696	33.6469
L5	1912.97	34014.8	0.0562393	29.2262
M1	14064.7	29471.6	0.477231	249.987	250.778	12.3103	4.90884
M2	14482.5	30902.1	0.468657	245.492
M3	14621.2	29503.3	0.495578	259.608
M4	13392.5	30022.1	0.446089	233.657
M5	15600.4	30822.1	0.506143	265.148
H1	87930	30285.2	2.9034	1522.23	1576.27	41.6705	2.64362
H2	92576.4	29806.2	3.10595	1628.44
H3	86723.3	29335.3	2.95628	1549.96
H4	88988	29528.9	3.01359	1580.01
H5	98294.7	32195.6	3.05305	1600.71
Feeeze - Thaw for three times
QC	A1	A2	A1/A2	calculated concentration (ng/mL)	mean	SD	RSD
L1	1912.65	29995.1	0.0637654	33.1727	32.1416	1.95012	6.06727
L2	1702.25	29995.6	0.0567501	29.494
L3	1820.98	30844.8	0.0590368	30.6931
L4	1907.22	29832.4	0.063931	33.2596
L5	1921.75	29334.3	0.0655122	34.0887
M1	14659.6	30882.6	0.474688	248.654	245.207	3.43315	1.40011
M2	13567.5	29401.3	0.461459	241.717
M3	13232.9	27823.4	0.475603	249.133
M4	13737.1	29608.7	0.463953	243.025
M5	13492	29023.4	0.464867	243.504
H1	89683.5	31346.1	2.86108	1500.04	1604.92	96.8758	6.03618
H2	90645.8	28642.3	3.16476	1659.28
H3	90305.2	31592.6	2.85843	1498.65
H4	89848.6	27996	3.20934	1682.66
H5	94728.9	29493.9	3.21181	1683.96
‘-40℃ for 30 d
QC	A1	A2	A1/A2	calculated concentration (ng/mL)	mean	SD	RSD
L1	1769.65	26986.1	0.0655764	34.1224	31.3823	2.73609	8.71859
L2	1650.27	26285.5	0.0627823	32.6572
L3	1468.82	26079.2	0.0563214	29.2692
L4	1618.05	25409.6	0.0636787	33.1273
L5	1394.9	26123.6	0.053396	27.7352
M1	12066.8	26979	0.447265	234.274	242.734	9.08317	3.74202
M2	12696.1	25885.4	0.490473	256.931
M3	12119.6	26893.3	0.450657	236.052
M4	11640	25322.3	0.459674	240.781
M5	12266.3	26158.1	0.468929	245.634
H1	74552.5	25457.8	2.92848	1535.38	1597.51	83.9341	5.25407
H2	84104.6	26488.2	3.17517	1664.74
H3	72234.6	25572.8	2.82467	1480.95
H4	79466.3	25220.3	3.15088	1652.01
H5	79030.1	25044.8	3.15555	1654.45

## Sheet: RLMs
Incubation time						Relative residual activity (%)
T (min)	C1 （μg/mL）	C2 （μg/mL）	C3（μg/mL）	Mean （μg/mL）		Cpsoralen (μM)	sample 1	sample 2	sample 3	Mean
0	25.0352	26.0537	27.04	26.043		5	93.09	97.46	90.99	93.8467
10	21.9636	25.483	25.1856	24.2108		12.5	88.25	94.23	84.23	88.9033
20	20.6258	19.6421	23.7405	21.3361		25	79.18	75.1	87.55	80.61
30	17.4571	18.4792	22.6668	19.5344		50	57.26	67.87	65.65	63.5933
40	16.3204	16.1466	19.5394	17.3355		75	32.92	44.27	51.97	43.0533
60	15.0147	16.5725	18.9909	16.8594		100	29.87	38.51	22.31	30.23
80	13.801	14.1409	18.2044	15.3821		150	15.05	20.24	25.14	20.1433
100	12.4765	12.6858	17.8096	14.324		200	14.67	20.19	12.3	15.72
120	11.6102	11.8071	16.8632	13.4268		Cclopidogrel (μM)	sample 1	sample 2	sample 3	Mean
						0.2	96.3211	84.5972	95.79	92.2361
Liver microsomal protein concentration						0.5	90.4438	83.7591	96.6259	90.2763
Cprotein（mg/mL）	C1 （μg/mL）	C2 （μg/mL）	C3（μg/mL）	Mean （μg/mL）		1	88.664	86.9248	76.6422	84.077
0	24.5463	25.677	26.2882	25.5038		2	75.1558	58.2564	69.8759	67.7627
0.1	23.4346	22.6611	24.3996	23.4984		5	50.3488	43.1477	60.4031	51.2998
0.2	21.6631	22.3384	19.7415	21.2477		10	42.1966	50.9602	39.9004	44.3524
0.4	19.2186	19.2325	17.5675	18.6729		25	32.1694	28.827	23.0254	28.0073
0.6	19.4926	17.1625	15.2797	17.3116		50	11.0798	18.9493	13.8542	14.6278
0.8	18.4602	15.7248	14.7411	16.3087
1	17.0546	19.7829	13.6023	16.8133
Enzymatic reaction kinetics
C （μg/mL）	ΔC1 （μg/mL）	ΔC2 （μg/mL）	ΔC3（μg/mL）	Mean （μg/mL）
4	2.11806	1.71243	2.13816	1.98955
8	3.4026	3.72287	3.90252	3.676
16	5.06718	6.04356	4.93818	5.34964
32	7.1021	8.63783	7.63401	7.79132
48	9.57196	8.62243	8.96942	9.0546
80	10.2046	11.7161	10.734	10.8849

## Sheet: HLMs
Incubation time						Relative residual activity (%)
T (min)	C1 （μg/mL）	C2 （μg/mL）	C3（μg/mL）	Mean （μg/mL）		Cpsoralen (μM)	sample 1	sample 2	sample 3	Mean
0	37.89	38.98	40.56	39.1433		5	85.57	90.39	83.88	86.6133
10	36.11	34.79	36.39	35.7633		12.5	76.45	75.7	82.09	78.08
20	31.73	29.56	32.69	31.3267		25	55.36	59.73	68.81	61.3
30	28.14	24.88	28.27	27.0967		50	40.24	31.49	40.07	37.2667
40	26.01	21.75	25.61	24.4567		75	32.3975	26.9645	29.4702	29.6107
60	21.5	18.33	20.08	19.97		100	17.0506	23.4475	21.4464	20.6482
80	19.59	17.5	18.53	18.54		150	18.1059	13.0435	7.74	12.9631
100	18.42	15.96	17.83	17.4033		200	6.18581	12.5	10.4	9.69527
120	17.25	14.82	15.95	16.0067		Cclopidogrel (μM)	sample 1	sample 2	sample 3	Mean
						0.2	88.531	84.3972	91.91	88.2794
Liver microsomal protein concentration						0.5	70.4173	76.6871	80.2437	75.7827
Cprotein（mg/mL）	C1 （μg/mL）	C2 （μg/mL）	C3（μg/mL）	Mean （μg/mL）		1	66.1504	57.1577	70.6738	64.6606
0	39.87	40.23	38.51	39.5367		2	58.0702	44.781	46.1622	49.6711
0.1	35.11	36.09	35.34	35.5133		5	36.6861	31.9653	37.9884	35.5466
0.2	30.78	30.52	29.4	30.2333		10	32.4536	25.9323	29.2571	29.2143
0.4	24.5	24.31	22.53	23.78		25	23.2291	27.6934	22.9972	24.6399
0.6	20.49	20.86	19.64	20.33		50	19.777	11.544	13.2064	14.8425
0.8	19.89	20.13	19.02	19.68
1	19.11	19.68	20.54	19.7767
Enzymatic reaction kinetics
C （μg/mL）	ΔC1 （μg/mL）	ΔC2 （μg/mL）	ΔC3（μg/mL）	Mean （μg/mL）
4	3.114	3.093	3.175	3.12733
8	6.89	6.98	7.022	6.964
16	12.73	12.88	12.21	12.6067
32	17.77	19.4	16.95	18.04
48	23.33	25.1	23.91	24.1133
80	28.42	27.74	27.36	27.84

## Sheet: Pharmacokinetics
The concentration of ciprofol in rats
Control (CMC-Na)
T (min)/C (ng/mL)	No.1	No.2	No.3	No.4	No.5	No.6	No.7	No.8	Mean	SD
2	1496.65	1323.41	1798.85	1715.02	1644.4	1612.02	1356.81	1425.59	1546.59	168.555
4	855.594	714.496	1453.42	1174.12	1088.32	839.588	850.106	717.868	961.688	271.726
8	419.284	355.974	649.525	546.367	570.784	457.777	412.178	362.661	471.819	108.221
12	312.234	284.091	358.211	310.782	365.869	269.13	347.211	300.011	318.442	38.7864
16	224.034	247.24	238.343	253.266	319.04	214.962	219.089	201.995	239.746	36.935
20	159.187	160.548	191.757	173.21	196.31	157.697	142.396	169.23	168.792	17.1764
30	93.3456	83.6528	100.915	89.7248	96.9632	80.336	91.145	107.857	92.9925	7.8551
45	67.3504	38.2	58.2664	39.9824	47.3816	38.2296	54.231	49.185	49.1033	12.1299
60	44	26.28	24.5504	23.0256	34.7576	21.4288	18.674	23.194	26.9888	8.69901
Clopidogrel（6.75mg/kg）
T (min)/C (ng/mL)	No.1	No.2	No.3	No.4	No.5	No.6	No.7	No.8	Mean	SD
2	1048.64	1653.23	1988.84	1458.89	1725.66	1462.85	1280.53	1334.36	1494.12	316.577
4	664.363	868.571	1406.24	1262.91	1155.55	1202.4	919.689	962.9	1055.33	274.578
8	405.992	448.035	592.186	653.245	654.838	611.346	504.33	557.614	553.448	107.341
12	333.635	329.203	412.55	515.77	437.164	394.213	326.225	332.293	385.132	69.7232
16	266.419	290.173	390.091	274.204	275.798	306.922	283.318	279.087	295.751	46.125
20	192.618	228.333	260.753	183.977	195.252	280.205	208.212	219.831	221.148	39.8504
30	119.19	122.966	155.792	150.605	75.9328	131.805	152.256	142.023	131.321	28.597
45	65.6632	47.4024	72.8008	76.1928	60.8416	58.408	86.1304	88.968	69.5509	10.4346
60	43.3056	36.0016	45.2072	49.7784	51.1368	39.2152	55.1936	59.9456	47.473	5.88324
Psoralen（27mg/kg）
T (min)/C (ng/mL)	No.1	No.2	No.3	No.4	No.5	No.6	No.7	No.8	Mean	SD
2	1562.16	1701.69	1360.49	1298.75	1784	1377.52	1233.65	1599.39	1489.71	200.049
4	895.31	705.507	993.39	938.236	939.462	1240.79	911.839	849.103	934.205	150.76
8	532.196	473.858	563.078	513.452	592.284	576.513	466.991	603.431	540.225	52.2265
12	373.868	356.557	379.246	411.665	348.168	378.435	337.432	389.401	371.846	23.8289
16	347.852	334.152	314.603	326.233	316.468	308.322	286.924	344.545	322.387	20.1556
20	203.239	225.336	267.784	266.577	245.436	223.22	235.706	267.59	241.861	24.2244
30	144.581	144.978	144.385	197.416	222.557	146.459	152.69	139.441	161.563	30.8464
45	103.601	80.043	58.885	118.886	72.967	95.515	66.535	54.939	81.4214	22.6727
60	42.685	34.459	28.856	67.131	51.247	55.686	77.121	38.997	49.5227	16.5799
Pharmacokinetic parameters of ciprofol in rats
Control (CMC-Na)
Parameters	Units	No.1	No.2	No.3	No.4	No.5	No.6	No.7	No.8	Mean
AUC(0-t)	ug/L*min	14216	13913.7	15141.6	13154.8	19295	17014.6	17404.8	14535.6	15584.5
AUC(0-∞)	ug/L*min	14583.8	14382	16469.6	13433.9	19771	17295.6	17755.6	14805.6	16062.1
MRT(0-t)	min	11.159	11.573	11.99	11.115	9.999	9.686	10.764	10.01	10.787
MRT(0-∞)	min	12.882	13.806	18.351	12.495	11.67	10.782	12.089	11.233	12.914
t1/2z	min	13.519	13.955	21.404	12.153	13.444	11.893	12.344	11.84	13.819
Tmax	min	2	2	2	2	2	2	2	2	2
CLz	L/min/kg	0.165	0.167	0.146	0.179	0.121	0.139	0.135	0.162	0.152
Vz	L/kg	3.21	3.36	4.501	3.133	2.355	2.381	2.408	2.769	3.015
Cmax	ug/L	1356.81	1425.59	1496.65	1323.41	1798.85	1715.02	1644.4	1612.02	1546.59
Clopidogrel（6.75mg/kg）
Parameters	Units	No.1	No.2	No.3	No.4	No.5	No.6	No.7	No.8	Mean
AUC(0-t)	ug/L*min	13603.9	16600.1	22044.2	19194.5	18293.6	18613.6	16571.4	17085.1	17750.8
AUC(0-∞)	ug/L*min	14401.3	16896.3	22707.4	20089.1	22143.3	19040.8	18231.8	19144.8	19081.8
MRT(0-t)	min	14.238	11.568	11.475	12.517	10.946	12.042	14.2	14.025	12.626
MRT(0-∞)	min	18.066	12.696	13.465	15.64	32.667	13.51	21.102	22.713	18.732
t1/2z	min	16.197	11.067	13.586	15.688	52.587	12.12	20.787	24.103	20.767
Tmax	min	2	2	2	2	2	2	2	2	2
CLz	L/min/kg	0.167	0.142	0.106	0.119	0.108	0.126	0.132	0.125	0.128
Vz	L/kg	3.895	2.268	2.072	2.704	8.225	2.204	3.949	4.36	3.71
Cmax	ug/L	1048.64	1653.23	1988.84	1458.89	1725.66	1462.85	1280.53	1334.36	1494.12
Psoralen（27mg/kg）
Parameters	Units	No.1	No.2	No.3	No.4	No.5	No.6	No.7	No.8	Mean
AUC(0-t)	ug/L*min	17956.2	17103.2	17314.9	18793.7	19639.8	18795	16427	17725.6	17969.4
AUC(0-∞)	ug/L*min	19048	17837	17845.3	20662.2	20329.7	20415.3	17045.7	18061.2	18905.6
MRT(0-t)	min	13.702	13.12	12.595	15.714	13.466	13.432	14.321	12.469	13.602
MRT(0-∞)	min	17.811	15.92	14.553	22.235	15.726	19.419	16.698	13.646	17.001
t1/2z	min	17.591	14.693	12.787	19.285	13.899	20.009	13.732	10.945	15.368
Tmax	min	2	2	2	2	2	2	2	2	2
CLz	L/min/kg	0.126	0.135	0.134	0.116	0.118	0.118	0.141	0.133	0.128
Vz	L/kg	3.198	2.853	2.482	3.232	2.368	3.394	2.79	2.099	2.802
Cmax	ug/L	1562.16	1701.69	1360.49	1298.75	1784	1377.52	1233.65	1599.39	1489.71

## Sheet: Pharmacodynamics
Duration time of LORR（s）
Subjects/T (s)	Control (CMC-Na)	Psoralen（27mg/kg）	Clopidogrel（6.75mg/kg）
No.1	648	806	1072
No.2	707	741	836
No.3	728	769	832
No.4	589	884	950
No.5	636	779	782
No.6	720	776	910
No.7	691	781	755
No.8	910	1000	788
Mean	703.625	817	865.625
SD	95.9389	85.021	106.196
